# Supplementary material for: Structural Characterization of a Pleurotus sajor-caju Polysaccharide and Its Neuroprotection Related to the Inhibition of Oxidative Stress
Source: Nutrients. 2022 Sep 29;14(19):4047. doi: 10.3390/nu14194047 (PMC9573675; doi:10.3390/nu14194047)
Supplement: Supplementary file 1 [file nutrients-14-04047-s001.zip]

Archive with 1 entries (1 files):
- nutrients-1922894-supplementary.pdf
